# Supplementary material for: Gold Nanostars with Reduced Fouling Facilitate Small Molecule Detection in the Presence of Protein
Source: Nanomaterials (Basel). 2021 Sep 29;11(10):2565. doi: 10.3390/nano11102565 (PMC8538065; doi:10.3390/nano11102565)
Supplement: Supplementary file 1 [file nanomaterials-11-02565-s001.zip]

Archive with 1 entries (1 files):
- nanomaterials-1369847-supplementary.pdf
